# Supplementary material for: Bioactive Collagen Hydrolysate-Chitosan/Essential Oil Electrospun Nanofibers Designed for Medical Wound Dressings
Source: Pharmaceutics. 2021 Nov 16;13(11):1939. doi: 10.3390/pharmaceutics13111939 (PMC8621651; doi:10.3390/pharmaceutics13111939)
Supplement: Supplementary file 1 [file pharmaceutics-13-01939-s001.zip]

Archive with 1 entries (1 files):
- pharmaceutics-1447159-supplementary.pdf
